# Supplementary material for: What’s a Weed? Knowledge, Attitude and Behaviour of Park Visitors about Weeds
Source: PLoS One. 2015 Aug 7;10(8):e0135026. doi: 10.1371/journal.pone.0135026 (PMC4529315; doi:10.1371/journal.pone.0135026)
Supplement: S1 Dataset — (ZIP) [file pone.0135026.s001.zip]

Archive with 1 entries (1 files):
- Minimal data_Attitude_towards weeds1.sav
